# Supplementary material for: MerTK Drives Proliferation and Metastatic Potential in Triple-Negative Breast Cancer
Source: Int J Mol Sci. 2024 May 8;25(10):5109. doi: 10.3390/ijms25105109 (PMC11121248; doi:10.3390/ijms25105109)
Supplement: Supplementary file 1 [file ijms-25-05109-s001.zip]

Archive with 1 entries (1 files):
- ijms-2905834-supplementary.pdf
